# Supplementary material for: phoP, SPI1, SPI2 and aroA mutants of Salmonella Enteritidis induce a different immune response in chickens
Source: Vet Res. 2015 Sep 17;46(1):96. doi: 10.1186/s13567-015-0224-x (PMC4574724; doi:10.1186/s13567-015-0224-x)
Supplement: Additional file 1: — List of primers used in real-time PCR. Primers used for the quantification of chicken gene expression by real time PCR are listed in this file. [file 13567_2015_224_MOESM1_ESM.xls]

## Sheet: List of primers
Additional file 1. List of primers used in real-time PCR. Primers used for the quantification of chicken gene expression by real time PCR are listed in this file.
Target gene	Forward primer	Reverse primer
AH221	CTCTGCTCCTCGGCTGTG	TCCTTCCCTTTCTTGGTCAC
ASL2	TGGTGAAACAAAGTGATGAGGA	AGATCGAACTCTTCAGGAGCAG
AVD	CCTTTGGCTTCACTGTCAAT	GCGAGTGAAGATGTTGATGC
C3	AACGCCCACACCTACAACAT	ACGTGGTACTGAGCCAGAGC
EPSTI1	GGGGGTCAAACTACTTGGAATA	AGGGCTTTCTTGGAGCTTTTAC
ES1	GGTGTACGATGGCAGTGAGAT	CTCTGGCTATTCTGGCACTTTC
EX-FABP (P20K, LCN8)	GGAACTACACGGATGAGATGGT	TGGCACATTAGTCTTGCTTTGT
HCLS1	GGACTATGACGAGGTCATTCCT	ATCTCGATGTGTGTGATGGTGT
HPX	CGTGATCTCCGTGACTACTTCA	GCCACTGTCATCAGAGGTGA
IFIT5	CTGCAAAAAGACAGAGAAAGGAA	CCTTCAGCAAAGTCCATGTAAAA
IFNg	GCCGCACATCAAACACATATCT	TGAGACTGGCTCCTTTTCCTT
IgA	AACGTCACCCGCAAGAGC	GGGGAGGAGGGACACTTG
IgL	TGCAATGTGAGGACAGTGGT	GAGGAGTCAACAGGCAGAGG
IgM	TCAAAGCGAAGGGAAAGAGA	GTGCATGGTGACGAAAAGG
IgY	GGGAGAAGAGTGGGAACCTC	ATAACCAATCCTGGGTGCTG
IL-1b	GAAGTGCTTCGTGCTGGAGT	ACTGGCATCTGCCCAGTTC
CXCLi2 (IL-8L2)	CAAGCCAAACACTCCTAACCAT	AGCTCATTCCCCATCTTTACC
IL-17	TATCAGCAAACGCTCACTGG	AGTTCACGCACCTGGAATG
IL-22	CAGGAATCGCACCTACACCT	TCATGTAGCAGCGGTTGTTC
iNOS	GAACAGCCAGCTCATCCGATA	CCCAAGCTCAATGCACAACTT
IRG1	ACCGAGGTCTGCCAGAAAGT	TCGTCGAAATCCATTGAGTG
ITGLB2	GTCCCAGAAGAGGAGCTGAAG	CAGCAAAGGCTGTTGTCAGTAG
LYG2	GGGCACGAGAATACTTATTGACA	TCATTGCTGTAGTCATCATGGAG
MMP7	GATGATGCAATTAGAAGGGCTTT	CCACCTCTTCCATCAAAAGGATA
MPEG1 (LOC100857954)	ACTCGCTGTGTAAGACCACTGA	TGACGCTGTTATAATCCTTCCA
MRP-126	TGAAGCTCTTGATTGAGAAGCA	CGAGATCCTTGAAGATTTGGTC
MUC2 (LOC100857128)	CTGTTCCTGGTGTGTCTTCATC	CAGGTGCATTCACAATTTCCT
PTGDS	CATTCCTGTGCAAGCTGACTT	CTGTTCCTCTTCTCGCACTGTT
RSFR	GCAAATACCCAAAGAGAGGAAA	GGTTGGAACACCATAGCACATA
SAA	TAGTTTGCCTCACGCATGTC	GCTTCGTGTTGCTCTCCATT
SERPINB10	AGACTCAGGTCTTCTCTCTCACG	TGTTGGTCTCATTCAGCTTGTT
STAT1	CCGATACACATGGCAATGATAA	TGCATCAAGCTCCTTCTGTTTA
STAT3	TAGTGCTGCTCCGTATCTGAAG	CAGGTCAATGGTATTGCTGAAG
TAP1	CTCTACACTGCCTCTCTCTGGAC	TCATCAGTGTGGGGAAGTAGTC
TGM4	GCCTTCAACATACACAGCAAAC	CAGACATGGCTCTGGATACAAC
TRAP6	CCACCCACCATCCCCTTGTCC	CACGGGGACACAGGCACCCTT
GAPDH*	CCTGCATCTGCCCATTT	GGCACGCCATCACTATC
TBP*	TAGCCCGATGATGCCGTAT	GTTCCCTGTGTCGCTTGC
UB*	CTTGCCAGCAAAGATCAACCTT	GGGATGCAGATCTTCGTGAAA
* housekeeping gene
